# Supplementary material for: Hepatocyte dedifferentiation in 2D culture reveals extensive transcriptomic and proteomic rewiring
Source: Hepatol Commun. 2025 Oct 7;9(11):e0795. doi: 10.1097/HC9.0000000000000795 (PMC12506984; doi:10.1097/HC9.0000000000000795)
Supplement: Supplementary file 9 [file hc9-9-e0795-s009.xlsx]

## Sheet: L_vs_PH
gene

## Sheet: L_vs_CS
gene

## Sheet: CS_vs_PH
gene
